# Supplementary material for: Inhibitory PD-1 axis maintains high-avidity stem-like CD8+ T cells
Source: Nature. 2025 Nov 26;649(8095):194–204. doi: 10.1038/s41586-025-09440-x (PMC12727512; doi:10.1038/s41586-025-09440-x)
Supplement: Supplementary file 4 — A list of antibodies used in this study [file 41586_2025_9440_MOESM4_ESM.xlsx]

## Sheet: Antibodies
Supplementary Table 1. Antibodies used for flow cytometry and tissue imaging.
Imaging						Clone	Source		Identifier		Dilution
Rat monoclonal anti-PD-1 AF647						RMP1-30	Biolegend		109118		1:50
Rat monoclonal anti-PD-1 purified						RMP1-30	Biolegend		109101		1:100
Rat monoclonal anti-CD45.1 AF594						A20	Biolegend		110750		1:50
Rat monoclonal anti-CD45.2 AF594						104	Biolegend		109850		1:50
Rat monoclonal anti-CD8b AF488						YTS156.7.7	Biolegend		126628		1:50
Mouse monoclonal anti-Ly-108 AF647						13G3	BD Biosciences		561547		1:50
Mouse monoclonal anti-Ly-108 RY586						13G3	BD Biosciences		753676		1:50
Rat monoclonal anti-Ki-67 eFluor450						SolA15	eBioscience		48-5698-82		1:50
Rabbit monoclonal anti-TCF-1 AF555						C63D9	Cell Signaling Technology		17404		1:100
Rabbit monoclonal anti-TCF-1 AF594						C63D9	Cell Signaling Technology		35972		1:100
Rabbit monoclonal anti-BATF AF647						D7C5	Cell Signaling Technology		47914S		1:100
Rabbit monoclonal anti-BATF AF555						D7C5	Cell Signaling Technology		custom		1:100
Rabbit monoclonal anti-NFAT1 AF647						D43B1	Cell Signaling Technology		14201		1:50
Rabbit monoclonal anti-cleaved caspase-3 (Asp175) AF555						D3E9	Cell Signaling Technology		9604		1:50
Goat polyclonal anti-PD-L1						polyclonal	R&D Systems		AF1019		1:200
Rabbit polyclonal anti-XCR1						polyclonal	LSBio		LS‑C763561		1:400
Goat anti-Rabbit IgG (H+L) Alexa Fluor Plus 488						polyclonal	Invitrogen		A32731		1:500
Goat anti-Rabbit IgG (H+L) Alexa Fluor Plus 555						polyclonal	Invitrogen		A32732		1:500
Flow Cytometry						Clone	Source		Identifier		Dilution
Rat monoclonal anti-CD3 BV711						17A2	Biolegend		100241		1:100
Armenian Hamster monoclonal anti-CD27 BV650						LG.3A10	Biolegend		124233		1:100
Rat monoclonal anti-PD-1 BV785						29F.1A12	Biolegend		135225		1:100
Rat monoclonal anti-CD200 PE-Cy7						OX-90	Biolegend		123818		1:100
Rat monoclonal anti-CD44 AF700						IM7	Biolegend		103026		1:100
Rat monoclonal anti-PD-L1 BV421						10F.9G2	Biolegend		124315		1:200
Rat monoclonal anti-PD-L2 PE-Dazzle 594						TY25	Biolegend		107216		1:200
Rat monoclonal anti-Vα2 PE-Cy7						B20.1	Biolegend		127822		1:200
Rat monoclonal anti-CD45.1 AF488						A20	Biolegend		110718		1:200
Rat monoclonal anti-CD45.1 AF700						A20	Biolegend		110724		1:100
Rat monoclonal anti-CD45.2 AF488						104	Biolegend		109816		1:200
Rat monoclonal anti-CD45.2 AF647						104	Biolegend		109818		1:200
Mouse monoclonal anti-Bcl-2 AF488						BCL/10C4	Biolegend		633506		1:100
Mouse monoclonal anti-T-bet PE-Cy7						4B10	Biolegend		644824		1:100
Rat monoclonal anti-MHC-II (I-A/I-E) AF700						M5/114.15.2	Biolegend		107622		1:400
Armenian Hamster monoclonal anti-CD11c PE-Cy7						N418	Biolegend		117318		1:400
Rat monoclonal anti-SIRPα AF488						P84	Biolegend		144023		1:200
Mouse monoclonal anti-XCR1 PE						ZET	Biolegend		148204		1:200
Mouse monoclonal anti-XCR1 AF647						ZET	Biolegend		148214		1:200
Armenian Hamster monoclonal anti-CD80 PerCP-Cy5.5						16-10A1	Biolegend		104722		1:200
Rat monoclonal anti-CD86 BV605						GL-1	Biolegend		105037		1:200
Mouse monoclonal anti-CX3CR1 BV421						SA011F11	Biolegend		149023		1:200
Mouse monoclonal anti-CX3CR1 BV605						SA011F11	Biolegend		149027		1:200
Rat monoclonal anti-CD39 PE/Dazzle™ 594						Duha59	Biolegend		143812		1:100
Mouse monoclonal anti-H-2Kb bound to SIINFEKL APC						25-D1.16	Biolegend		141606		1:200
Rat monoclonal anti-CD8α BUV395						53-6.7	BD Biosciences		563786		1:200
Mouse monoclonal anti-Ly-108 BUV737						13G3	BD Biosciences		741893		1:100
Rat monoclonal anti-CD24 BUV737						M1/69	BD Biosciences		612832		1:200
Rat monoclonal anti-CD4 BV786						RM4-4	BD Biosciences		740844		1:200
Rat monoclonal anti-Ki-67 AF488						SolA15	eBioscience		53-5698-82		1:200
Rabbit monoclonal anti-TCF-1 AF647						C63D9	Cell Signaling Technology		6709		1:200
Rabbit monoclonal anti-BATF AF647						D7C5	Cell Signaling Technology		47914S		1:200
Rabbit monoclonal anti-BATF AF555						D7C5	Cell Signaling Technology		custom		1:200
Rabbit monoclonal anti-cleaved caspase-3 (Asp175) AF488						D3E9	Cell Signaling Technology		9603		1:100
Rabbit monoclonal anti-Ubiquityl-Histone H2A (Lys119) AF488						D27C4	Cell Signaling Technology		26498S		1:200
