# Supplementary material for: Inhibitory PD-1 axis maintains high-avidity stem-like CD8+ T cells
Source: Nature. 2025 Nov 26;649(8095):194–204. doi: 10.1038/s41586-025-09440-x (PMC12727512; doi:10.1038/s41586-025-09440-x)
Supplement: Supplementary file 6 — Source data Supplementary Fig. 3 [file 41586_2025_9440_MOESM6_ESM.xlsx]

## Sheet: Sheet1
3c	MFI PD-L1
	Mig cDC2			Mig cDC1			Res cDC2			Res cDC1
	Naive	Day 8		Naive	Day 8		Naive	Day 8		Naive	Day 8
	8933	9384		9926	11914		1715	2437		1184	671
	9425	8632		10043	9830		2064	2342		1105	646
	8450	10050		8971	12499		1767	2438		1000	836
	9914	8382		10382	9768		2305	2276		1288	629
	8930	9210		9091	10688		2058	2337		1080	770
		8676			8913			2095			736
3d	MFI PD-L2
	Mig cDC2			Mig cDC1			Res cDC2			Res cDC1
	Naive	Day 8		Naive	Day 8		Naive	Day 8		Naive	Day 8
	4998	8325		2539	11406		1242	1014		580	1318
	3995	7236		1738	6677		784	997		676	1082
	5060	8115		2899	12930		1152	786		755	2140
	6191	9261		3137	7538		1253	1248		63.4	1764
	5982	9838		2177	13081		1363	1403		340	1216
		8089			7631			989			1139
3e	MFI CD80
	Mig cDC2			Mig cDC1			Res cDC2			Res cDC1
	Naive	Day 8		Naive	Day 8		Naive	Day 8		Naive	Day 8
	801	736		879	996		449	660		442	423
	783	646		874	847		462	521		378	425
	806	758		932	1101		466	513		479	409
	872	652		1035	845		602	481		528	391
	850	749		1014	1088		539	586		545	530
		605			869			518			436
3f	MFI CD86
	Mig cDC2			Mig cDC1			Res cDC2			Res cDC1
	Naive	Day 8		Naive	Day 8		Naive	Day 8		Naive	Day 8
	10612	14202		13606	13015		1939	1840		2816	2082
	9916	12979		12665	12373		1792	1892		2302	2082
	11840	22909		14557	18098		2324	1777		2944	2221
	10398	14277		12156	13166		1783	1806		2350	1923
	10004	13232		12738	12886		1746	1379		2195	1787
		10505			9706			1399			1572
