# Supplementary material for: Inhibitory PD-1 axis maintains high-avidity stem-like CD8+ T cells
Source: Nature. 2025 Nov 26;649(8095):194–204. doi: 10.1038/s41586-025-09440-x (PMC12727512; doi:10.1038/s41586-025-09440-x)
Supplement: Supplementary file 10 — Source Data Fig. 1 [file 41586_2025_9440_MOESM10_ESM.xlsx]

## Sheet: Sheet1
1g	% cDC1 density high
	SLAMF6+ TSL	SLAMF6- TSL	TEFF
	29.58	11.53	3.77
	26.75	14.55	5.57
	17.68	13.24	4.95
	17.05	12.29	6.46
	25.48	14.02	4.81
	46.35	22.32	3.56
1i	Mean cDC1 density
	NFAT ratio +	NFAT ratio -
	1.73991	0.978179
	1.6065	0.984897
	1.729	0.970927
	1.51337	0.979404
	1.36364	0.983579
