# Supplementary material for: Inhibitory PD-1 axis maintains high-avidity stem-like CD8+ T cells
Source: Nature. 2025 Nov 26;649(8095):194–204. doi: 10.1038/s41586-025-09440-x (PMC12727512; doi:10.1038/s41586-025-09440-x)
Supplement: Supplementary file 11 — Source Data Fig. 2 [file 41586_2025_9440_MOESM11_ESM.xlsx]

## Sheet: Sheet1
2e	TCF-1+ stem-like					TCF1- effector
	iLN	spleen	contra-bLN	tumor		iLN	spleen	contra-bLN	tumor
	17.9016	1.03024	0	20.4845		2.95493	0.591789	0	75.2948
	26.7024	1.56319	0.436711	24.3246		14.8606	1.21634	0.59176	66.3111
	9.83404	0.724739	2.48232	27.7976		4.84487	0.441265	5.78518	69.2055
	25.6382	1.59274		57.0211		1.52463	0.513576		78.7202
	12.1841	0.4628		53.384		4.12739	0.3992		77.563
	15.1087	0.55513		33.7702		4.00513	0.608389		81.4884
2g	TCF-1+ stem-like					TCF1- effector
	iLN	spleen	contra-bLN	tumor		iLN	spleen	contra-bLN	tumor
	18.9005	0.718422	0.261043	2.2806		1.25664	0.434312	0	0.416876
	21.023	0.653375	1.2631	3.48082		3.50989	0.173504	0	1.20479
	11.1302	0.706763	0	3.76392		1.85006	0.133975	0	0.904386
	17.1964	1.93701		5.9332		0.59966	0.241202		0.567727
	14.7286	0.7599		5.97123		2.4712	0.145363		0.491599
	14.4629	0.957301		2.22208		3.62882	0.497397		0.698874
