# Supplementary material for: Inhibitory PD-1 axis maintains high-avidity stem-like CD8+ T cells
Source: Nature. 2025 Nov 26;649(8095):194–204. doi: 10.1038/s41586-025-09440-x (PMC12727512; doi:10.1038/s41586-025-09440-x)
Supplement: Supplementary file 12 — Source Data Fig. 3 [file 41586_2025_9440_MOESM12_ESM.xlsx]

## Sheet: Sheet1
3c	TCF-1+ TSL			TCF-1- TEFF			3d	SLAMF6+ TSL
	DTR-/-	DTR+/-		DTR-/-	DTR+/-			DTR-/-	DTR+/-
	35500	8470		41000	17700			7910	1040
	29200	8070		24600	13800			7030	2100
	39400	3210		21000	2650			4770	622
	22800	8710		26200	27400			8020	1940
	22300	10000		10300	6800			5350	3530
	30000	2840		31600	9300			8670	895
	23100	3590		18700	7850			5620	409
	23300	6140		14700	13100			4020	1240
	16200	11400		6600	45000			2960	983
3f	MFI PD-1						3h	MFI SLAMF6
	TCF-1+ TSL							TCF-1+ TSL
	T5	T4	T3	T2	T1			T5	T4	T3	T2	T1
	2576.7	3015.3	3090.1	3828	4671.2			2615.4	2788.1	2659.2	3107.8	3824.6
	2829.8	2811.3	3110.9	3843.4	4618.5			2571.5	2561.9	2792	3377	3952.1
	2372.6	2679.6	3052.8	3430.1	4301.9			2124.2	2137.6	2395.4	2527.3	3218.6
	3071.4	3029.6	3642.1	3957.6	4439.2			2757	2583.3	3005.6	3045	3406.7
	TCF-1- TEFF							TCF-1- TEFF
	T5	T4	T3	T2	T1			T5	T4	T3	T2	T1
	2205.4	2358.3	2596.5	2818.5	3353.4			2151.7	1926.8	2008.7	2027.1	2110.2
	2328	2592	2683.5	3097.9	3585.2			1744.8	1745.2	1967.9	2295.8	2497.6
	2264.9	2451.3	2508.1	2819.8	3321.6			1951	1814.1	1824.7	1793.2	2044.8
	2679.6	2795	3142.9	3279.1	3296.1			1817.3	1750.6	1841	1999.8	1979.5
3i	OVA-tetramer+ CD8+ cells / LN
	TCF-1+ TSL				TCF-1- TEFF
	Day 6	Day 10	Day 13		Day 6	Day 10	Day 13
	41600	39900	21900		29900	20700	3840
	37900	14400	29000		31400	8130	6900
	64700	41400	27100		49800	22000	3090
	36100	41800	18200		41900	43500	3420
	22000	51300	14400		31200	19500	11800
	13000	35200	13500		17300	26000	3670
	12900		22400		5840		5060
3j	Mean Affinity Idx (Norm. to Day 6 TCF-1+ TSL)
	TCF-1+ TSL				TCF-1- TEFF
	Day 6	Day 10	Day 13		Day 6	Day 10	Day 13
	1.24441	1.27338	1.9871		0.988207	0.858464	1.39976
	1.03141	0.857582	1.69405		0.82335	0.661874	0.734401
	0.917747	1.39682	1.19092		0.740471	0.808687	1.01987
	0.820811	1.53627	2.01916		0.501889	1.35661	1.4548
	0.965842	1.46838	1.96455		0.749707	1.06695	1.50798
	1.00889	3.0983	1.67928		0.579426	1.6228	1.69796
	1.03296		2.0254		0.805092		1.757
