# Supplementary material for: Inhibitory PD-1 axis maintains high-avidity stem-like CD8+ T cells
Source: Nature. 2025 Nov 26;649(8095):194–204. doi: 10.1038/s41586-025-09440-x (PMC12727512; doi:10.1038/s41586-025-09440-x)
Supplement: Supplementary file 13 — Source Data Fig. 5 [file 41586_2025_9440_MOESM13_ESM.xlsx]

## Sheet: Sheet1
5c	OVA-tetramer+ CD8+ T cells / LN
	SLAMF6+ TSL				SLAMF6- TSL				TCF-1- TEFF
	IgG	aPD-L1/2	aPD-1		IgG	aPD-L1/2	aPD-1		IgG	aPD-L1/2	aPD-1
	10700	1510	6110		11900	46800	455000		5850	106000	500000
	10200	5280	17900		19900	30800	222000		6300	386000	240000
	10900	2410	2810		20100	67600	164000		11600	102000	271000
	13900	3610	2570		15200	63700	135000		6980	142000	203000
	8030	2710	603		15800	168000	22700		9280	95700	24600
	9790	424	370		11300	25500	4100		4190	27300	4680
	4140	2860	5640		15100	63000	34000		3990	68400	51700
	7990	6000	1500		21800	27800	32300		9140	26800	125000
	6710	3990	655		16100	42100	9970		4580	55200	51900
	11000	2100			13200	12100			2280	25000
	8270	11000			14900	51300			7780	127000
	12900	3740			18200	38900			10100	50900
	9600	1930			16000	48900			7190	89200
	3820	242			9470	7700			11100	11100
	2920	1230			8730	21400			20800	37000
	8130	2440			30100	29500			10300	61000
	7680	1630			11700	30700			8440	56800
	4670	5930			4960	189000			6910	316000
	5130	1520			8660	27600			2220	79800
	6420	3930			16900	18600			14600	56600
	5110	979			8610	47100			3340	79500
	5960	3760			11300	47500			5470	46900
5d	MFI TCF-1 (Ratio to Naive)									5e	MFI SLAMF6 (Ratio to Naive)
	IgG			aPD-L1/2			aPD-1				IgG			aPD-L1/2			aPD-1
	TCF1+ TSL	TCF1- TEFF		TCF1+ TSL	TCF1- TEFF		TCF1+ TSL	TCF1- TEFF			TCF1+ TSL	TCF1- TEFF		TCF1+ TSL	TCF1- TEFF		TCF1+ TSL	TCF1- TEFF
	1.26979	0.158073		0.800259	0.103502		0.736972	0.198016			5.90708	2.73009		1.82446	1.29219		1.35422	1.06756
	1.33845	0.128634		1.145	0.0919895		0.750766	0.173382			5.17844	2.21317		2.7125	1.11429		1.81384	1.08263
	1.30034	0.108814		0.790732	0.126829		0.654258	0.190758			4.81729	2.05689		1.99654	1.63279		1.17264	0.932962
	1.29301	0.103137		0.700378	0.100425		0.736481	0.160828			5.05624	2.0448		1.30886	1.17189		1.50361	1.09792
	1.19439	0.112762		0.639781	0.119126		0.884303	0.18664			4.26945	2.18121		1.38598	1.0757		1.94606	1.20215
	1.20178	0.103902		0.67971	0.124385		0.968688	0.20742			4.92026	2.66604		1.4169	1.15519		2.36712	1.10274
	1.08101	0.115891		0.75102	0.120922		0.970595	0.172131			3.73357	1.37395		1.92601	1.55609		2.8321	1.26242
	1.1323	0.106089		1.06013	0.1236		0.855934	0.170302			4.75244	1.55244		3.99496	2.05793		2.03519	1.47105
	1.10819	0.123779		0.839901	0.124795		1.01827	0.154721			4.4559	1.96678		2.18116	1.78778		2.26602	1.56032
	1.24174	0.0949917		0.969702	0.106616						4.94018	1.16849		3.06653	1.74514
	1.21847	0.109085		1.18893	0.115058						4.16402	1.81909		3.59223	1.69364
	1.28613	0.108898		0.895284	0.103917						5.36854	2.08691		2.40224	1.68941
	1.16645	0.239386		0.844373	0.228432						4.94633	2.47993		1.74102	1.10829
	1.16123	0.204486		1.03038	0.226077						4.03489	1.6506		1.98648	1.12051
	1.23059	0.245751		0.940382	0.219602						4.34045	1.97786		2.19097	1.36087
	1.04673	0.192842		0.827123	0.187685						3.1632	1.48547		2.05164	1.41523
	1.1105	0.189693		0.78894	0.181794						4.1313	1.60111		1.71581	1.28424
	1.03219	0.178672		0.685041	0.186333						4.33319	1.57941		1.25041	0.829156
	1.23923	0.194576		0.854522	0.169591						4.6904	2.26433		2.04724	1.5055
	1.11759	0.150855		1.01735	0.149057						3.98287	1.54376		3.03218	1.5933
	1.11454	0.222663		0.793596	0.196011						4.8881	2.93688		1.63283	1.22629
	1.21991	0.181237		0.975505	0.237294						4.5674	1.86426		2.21599	1.41837
5g	Mean z(log(Affinity Idx)) Norm. to IgG SLAMF6+ TSL
	SLAMF6+ TSL				SLAMF6- TSL				TCF1- TEFF
	IgG	aPD-L1/2	aPD-1		IgG	aPD-L1/2	aPD-1		IgG	aPD-L1/2	aPD-1
	-0.0920265	-0.875146	-1.11131		-0.216615	-0.434797	-0.75122		-0.468551	-0.579476	-0.57555
	0.0469904	-0.481398	-0.634356		-0.219705	-0.435083	-0.7343		-0.58057	-0.178509	-0.7898
	0.112394	-1.19716	-0.98173		-0.0982065	-0.803622	-0.65602		-0.511299	-0.939262	-0.67921
	0.174418	-0.594362	-0.96311		0.0339251	-0.620783	-0.88263		-0.402703	-0.428192	-0.86058
	-0.237684	-1.55696	-1.15152		-0.341248	-0.36199	-0.83182		-0.588875	-0.394006	-0.70433
	-0.129413	-1.09166	-0.209798		-0.281579	-0.482125	-0.3952		-0.413226	-0.357133	-0.52202
	0.468462	-0.624549	-0.426403		0.021777	-1.08937	-0.80036		-0.55638	-1.18777	-0.93345
	-0.326471	-0.312024	-1.23621		-0.78731	-0.35713	-0.77294		-1.25791	-0.61034	-0.98814
	-0.0080082	-0.524061	-0.443206		-0.29438	-0.73429	-0.40887		-0.51663	-0.71045	-0.04721
	0.15423	-0.986806			-0.21923	-1.02873			-0.59353	-0.98467
	-0.413326	-0.791701			-0.72202	-0.79565			-0.57742	-0.66211
	0.147523	-0.616403			-0.32616	-0.93262			-0.76253	-1.01041
	-0.360216	-0.357095			-0.62199	-0.74966			-1.04545	-0.52441
	0.11113	-1.60033			-0.20419	-0.6937			-0.6475	-1.0767
	0.214482	-0.070236			-0.21388	-0.55991			-0.51287	-0.15091
	-0.0474432	-0.492601			-0.22441	-0.4574			-0.99834	-0.84226
	-0.0813408	-0.468686			-0.35952	-0.79261			-1.17235	-0.82517
	0.106068	-0.714031			-0.02066	-0.78683			-1.15208	-0.80395
	0.192474	-0.771233			0.078466	-0.62846			-0.51125	-0.77435
	-0.183926	-0.33284			-0.48717	-0.52654			-0.75575	-0.49932
	0.0375299	-0.629092			-0.11252	-0.50938			-0.52892	-0.53216
	-0.0424345	-0.514187			-0.0719	-0.85335			-0.38119	-1.00154
5h	Mean Affinity Idx (Norm. to. IgG SLAMF6+ TSL) vs SLAMF6+ TSL count (Norm. to. IgG SLAMF6+ TSL)
	IgG			aPD-L1/2			aPD-1
	x (count)	y (Mean Affinity Idx)		x (count)	y (Mean Affinity Idx)		x (count)	y (Mean Affinity Idx)
	1.011	0.931896		0.19	0.438065		1.421	0.42538
	0.958	1.11185		0.766	0.635933		3.253	0.569324
	1.031	0.992001		0.272	0.305032		0.629	0.512428
	1.28	1.16203		0.297	0.540627		0.674	0.468872
	0.785	0.816691		0.615	0.80975		0.2	0.479096
	0.935	0.849336		0.079	0.627578		0.08	1.04244
	0.658	1.65259		0.463	0.491381		0.994	0.702399
	1.277	0.635217		0.955	0.821692		0.486	0.464251
	1.065	0.906199		0.61	0.647249		0.199	0.827528
	0.974	1.06988		0.24	0.480483
	0.788	0.714309		0.995	0.54472
	1.237	1.1495		0.378	1.03657
	1.774	0.751861		0.403	0.829351
	0.661	1.05512		0.045	0.212082
	0.565	1.17765		0.207	1.19702
	1.275	1.02909		0.438	0.733065
	1.068	0.95405		0.287	0.317366
	0.656	1.00828		1.071	0.545435
	0.841	1.2159		0.45	0.642594
	1.152	0.883674		0.817	0.779843
	0.939	0.982783		0.224	0.726004
	1.067	0.93633		0.734	0.673093
5j	Mean z(log(Affinity Idx)) (Norm. to IgG SLAMF6+ TSL)
	IgG	aPD-L1/2	aPD-L1	aPD-L2
	0.140722	-1.0814	-0.34747	0.111782
	-0.42284	-0.83838	-0.15135	-0.22786
	0.166645	-0.69083	-0.08876	-0.40614
	0.138841	0.00152	0.090698	-0.60004
	0.203996	-0.62111	0.133182	-0.0509
	-0.36687	0.084057	-0.23575	-0.359
	-0.16206	-0.33805	0.179277	-0.33948
	-0.09422	-0.54386	-0.16252	-0.05342
	0.181023	-1.18752	0.195565	-0.35222
	0.124655		0.048513
	0.053782		0.046601
	-0.14813		-0.28497
