# Supplementary material for: Inhibitory PD-1 axis maintains high-avidity stem-like CD8+ T cells
Source: Nature. 2025 Nov 26;649(8095):194–204. doi: 10.1038/s41586-025-09440-x (PMC12727512; doi:10.1038/s41586-025-09440-x)
Supplement: Supplementary file 14 — Source Data Extended Data Fig. 1 [file 41586_2025_9440_MOESM14_ESM.xlsx]

## Sheet: Sheet1
1e	% divided
	GFP+ CD8	OT-I
	20.128	100
	4.2724	100
	4.3393	100
