# Supplementary material for: Inhibitory PD-1 axis maintains high-avidity stem-like CD8+ T cells
Source: Nature. 2025 Nov 26;649(8095):194–204. doi: 10.1038/s41586-025-09440-x (PMC12727512; doi:10.1038/s41586-025-09440-x)
Supplement: Supplementary file 15 — Source Data Extended Data Fig. 2 [file 41586_2025_9440_MOESM15_ESM.xlsx]

## Sheet: Sheet1
2e	MFI TCF-1				MFI PD-1				MFI SLAMF6
	TCF1+ PD1+	TCF1+ PD1-	TCF1- PD1-		TCF1+ PD1+	TCF1+ PD1-	TCF1- PD1-		TCF1+ PD1+	TCF1+ PD1-	TCF1- PD1-
	4721.6	3227.8	621.88		3115.7	1413.5	1253.8		999.64	597.15	447.19
	3475.4	2379.5	545.84		3268.9	1437.3	1272.2		1140.6	593.69	475.25
	3548.5	2768	640.74		3220.4	1315.1	1198.1		936.95	570.57	461.04
	MFI BATF				MFI Ki-67
	TCF1+ PD1+	TCF1+ PD1-	TCF1- PD1-		TCF1+ PD1+	TCF1+ PD1-	TCF1- PD1-
	938.72	535.12	500.74		84491	71891	75413
	1257.1	603.06	594.37		89386	58970	74158
	864.38	534.59	512.39		82305	68713	83817
2i	% with mean cDC1 density >1.0
	NFAT ratio +	NFAT ratio -
	57.3473	25.8175
	59.1336	28.9966
	63.7058	30.4839
	57.0508	29.2961
	59.2462	35.4096
