# Supplementary material for: Inhibitory PD-1 axis maintains high-avidity stem-like CD8+ T cells
Source: Nature. 2025 Nov 26;649(8095):194–204. doi: 10.1038/s41586-025-09440-x (PMC12727512; doi:10.1038/s41586-025-09440-x)
Supplement: Supplementary file 16 — Source Data Extended Data Fig. 4 [file 41586_2025_9440_MOESM16_ESM.xlsx]

## Sheet: Sheet1
4b	MFI SLAMF6
	TCF1+ PD1+				TCF1+ PD1-				TCF1- PD1+				TCF1- PD1-
	tdLN	spleen	tumor		tdLN	spleen	tumor		tdLN	spleen	tumor		iLN	spleen	tumor
	3819	1967.7	1689.6		1980.3	1100.7	1336.9		1902.9	1524.6	503.16		1139.2	760.53	605.72
	3824.3	1981.5	2426.9		2016.7	1324	1509.9		2133	1452.1	1005.3		1371.3	878.97	953.74
	3526	2047.2	2134.1		1553.8	1095.5	1520.5		1807	1519.9	1104.8		999.6	772.69	916.68
	3207.3	2951	1772.1		2027.9	1286	1342.4		2275.4	1549.9	608.95		1077.5	785.74	658.16
	3991.4	1476.3	1593		1752.9	1206.1	1448.1		2291.6	1329	639.22		1312.2	980.36	899.36
	3547.6	2616.1	1930.3		1883.9	1259	1449.3		1928.9	967.23	642.02		1532.8	891.16	770.41
4c	MFI SLAMF6 (Ratio to Naive)
	TCF-1+ TSL			TCF-1- TEFF
	tdLN	spleen		tdLN	spleen
	3.77177	1.84226		1.88677	1.27107
	3.32197	1.73023		2.01321	1.15023
	2.81429	1.63982		1.6673	1.15251
	3.69305	1.96931		1.74822	1.18008
	3.24439	1.87496		2.11352	1.52822
	3.45753	1.82203		2.46849	1.28013
4d	MFI Bcl-2 (Ratio to Naive)				4e	MFI CD200
	SLAMF6+ TSL	SLAMF6- TSL	TCF1- TEFF			SLAMF6+ TSL	SLAMF6- TSL	TCF1- TEFF
	0.443696	0.333064	0.29897			1948.8	572.38	383.82
	0.354769	0.269587	0.302322			2677.7	791.71	332.39
	0.478906	0.354806	0.279032			1933.9	653	332.09
	0.462195	0.338563	0.270814			1648.4	207.91	476.37
	0.397004	0.313345	0.334288			2087.9	315.02	342.52
	0.501492	0.363314	0.358309			1631.8	91.345	95.523
	0.407623	0.330046	0.30195			1848.5	483.48	229.73
	0.446876	0.360418	0.281227
	0.674083	0.679248	0.393185
	0.553267	0.42015	0.412451
	0.509556	0.381911	0.313404
4g	MFI H2AK119Ub (Ratio to Naive)
	tdLN				spleen
	SLAMF6+ TSL	SLAMF6- TSL	TCF1- TEFF		SLAMF6- TSL	TCF1- TEFF
	1.7808	0.9632	1.26		0.800507	0.774303
	1.76504	0.976423	1.34146		0.831553	0.872638
	1.65678	0.994068	1.44915		0.818023	0.827647
	1.63783	0.927757	1.35456		0.996936	1.36159
	1.62981	0.900962	1.32692		1.10319	1.13723
	1.71178	0.802686	0.951446		0.786055	0.774594
4i	% CX3CR1+				4k	% CD39+
	SLAMF6+ TSL	SLAMF6- TSL	TCF1- TEFF			SLAMF6+ TSL	SLAMF6- TSL	TCF1- TEFF
	2.67	15.5	32.6			17.3	10.9	20.4
	2.5	11.9	32.6			9.69	4.6	26.2
	4.1	18.4	34.1			14.9	15.5	43.2
	2.5	24.6	41.1			9.44	7.94	41.9
	2.13	25.8	50.9			12.3	6.94	40.6
	3.09	23.7	58.9			4.49	2.83	32.3
