# Supplementary material for: Inhibitory PD-1 axis maintains high-avidity stem-like CD8+ T cells
Source: Nature. 2025 Nov 26;649(8095):194–204. doi: 10.1038/s41586-025-09440-x (PMC12727512; doi:10.1038/s41586-025-09440-x)
Supplement: Supplementary file 17 — Source Data Extended Data Fig. 5 [file 41586_2025_9440_MOESM17_ESM.xlsx]

## Sheet: Sheet1
5c	MFI PD-1
	DTR-/-					DTR+/-
	TCF1+ tdLN	TCF1+ spleen	TCF1- tdLN	TCF1- spleen		TCF1+ tdLN	TCF1+ spleen	TCF1- tdLN	TCF1- spleen
	2503	1461	1545	1335		1752	1084	1575	1394
	2760	1637	2499	1340		2180	1167	1420	1136
	2105	1298	1862	1356		2027	1045	1809	1142
	2755	1308	1361	1251		1921	1041	1606	1306
	2178	1335	1682	1481		2189	1252	1823	1671
	2530	1391	1710	1267		2071	1217	1850	1739
	2356.8	1171.6	1205.6	1064.8		1627.1	1049.2	1307	1172.6
	2087	1244.3	1885.2	1206.8		1436.7	992.47	1337.9	1221.7
	2330.4	1293.5	1638	1234.5		1475.8	822.36	1189.6	869.38
5d	OVA-tetramer+ CD8+ T cells / spleen						5e	OVA-tetramer+ CD8+ T cells / skin tumor (cm2)
	TCF-1+ TSL			TCF-1- TEFF				TCF-1+ TSL			TCF-1- TEFF
	DTR-/-	DTR+/-		DTR-/-	DTR+/-			DTR-/-	DTR+/-		DTR-/-	DTR+/-
	196000	37000		197000	49000			3171.45	714.638		42171.9	15018.5
	565000	23500		625000	43500			1886.34	235.253		10089.6	8580
	609000	22400		310000	14000			6613.63	856.473		30481.5	47845.9
	68700	23600		66600	56500			355.793	360.006		13007	36375.8
	127000	32100		25700	4780			243.804	372.147		12558.7	17580.2
	93300	19300		34000	7710			779.634	196.16		27096.9	16740.4
	223000	27800		125000	45200
	233000	36000		183000	103000
	73600	30800		29900	56300
5f	MFI PD-1
	TCF-1+ TSL						TCF-1+ TSL (gated on CD8-int)
	T5	T4	T3	T2	T1		T5	T4	T3	T2	T1
	2576.7	3015.3	3090.1	3828	4671.2		3238.8	3946.3	4531.1	5082.7	5282.8
	2829.8	2811.3	3110.9	3843.4	4618.5		3741.6	3996.4	4363.2	4790.3	5140.9
	2372.6	2679.6	3052.8	3430.1	4301.9		2814	3714.4	4136.1	5059.5	5207.9
	3071.4	3029.6	3642.1	3957.6	4439.2		3702.1	4117.8	4601.1	5174.1	5119.6
5h	MFI PD-1
	pLN						spleen
	T5	T4	T3	T2	T1		T5	T4	T3	T2	T1
	9723	8881	7251	7767	9534		2982	3106	2991	3045	3095
	4740	5354	5358	9648	12524		3166	3181	3517	3476	3674
	5018	6080	6210	7295	7795		3393	3226	2932	3069	3101
	4789	5885	6913	8415	9054		2954	3011	3074	3426	3644
	4659	6258	7186	10806	14257		3423	3301	3828	4068	3818
	6176	6671	8465	8468	9942		3771	3568	3654	3824	3803
	4700	5184	6423	7219	8179		2745	2764	2757	2982	2760
	5478	4504	6079	9082	12267		2791	2664	2722	2862	2696
							2942	3055	2871	3543	3366
5j	OVA-tetramer+ CD8+ T cells / LN
	SLAMF6+ TSL					SLAMF6- TSL					TCF1- TEFF
	Day 6	Day 10	Day 13			Day 6	Day 10	Day 13			Day 6	Day 10	Day 13
	11500	5140	7050			30200	34800	14900			29900	20700	3840
	11700	3670	10300			26200	10700	18700			31400	8130	6900
	11000	5100	10700			53700	36300	16400			49800	22000	3090
	9650	9280	8940			26400	32500	9270			41900	43500	3420
	8360	16200	3530			13600	35100	10800			31200	19500	11800
	3930	6410	6530			9100	28800	7010			17300	26000	3670
	7560		9810			5300		12600			5840		5060
5k	Mean Affinity Idx (Normalized to Day 6 TCF-1+ TSL)
	SLAMF6+ TSL					SLAMF6- TSL					TCF1- TEFF
	Day 6	Day 10	Day 13			Day 6	Day 10	Day 13			Day 6	Day 10	Day 13
	1.57805	1.15024	2.46948			1.11298	1.29326	1.74683			0.988207	0.858464	1.39976
	1.36873	1.11021	2.11433			0.882529	0.765879	1.44009			0.82335	0.661874	0.734401
	1.41621	1.70178	1.3378			0.810846	1.35598	1.09851			0.740471	0.808687	1.01987
	1.03133	1.91063	2.39375			0.746699	1.424	1.67154			0.501889	1.35661	1.4548
	0.98597	1.55369	2.53948			0.958398	1.42947	1.78363			0.749707	1.06695	1.50798
	1.09605	3.11863	1.88601			0.964601	3.09645	1.50319			0.579426	1.6228	1.69796
	1.13691		2.31429			0.884711		1.79249			0.805092		1.757
