# Supplementary material for: Inhibitory PD-1 axis maintains high-avidity stem-like CD8+ T cells
Source: Nature. 2025 Nov 26;649(8095):194–204. doi: 10.1038/s41586-025-09440-x (PMC12727512; doi:10.1038/s41586-025-09440-x)
Supplement: Supplementary file 18 — Source Data Extended Data Fig. 6 [file 41586_2025_9440_MOESM18_ESM.xlsx]

## Sheet: Sheet1
6d	MFI cleaved caspase-3 (Ratio to Naive)
	IgG	aPD-L1/2
	2.44075	3.55121
	2.43131	3.13043
	1.97615	2.5688
	2.1454	2.68851
	2.03573	2.92765
		2.54683
