# Supplementary material for: Inhibitory PD-1 axis maintains high-avidity stem-like CD8+ T cells
Source: Nature. 2025 Nov 26;649(8095):194–204. doi: 10.1038/s41586-025-09440-x (PMC12727512; doi:10.1038/s41586-025-09440-x)
Supplement: Supplementary file 19 — Source Data Extended Data Fig. 7 [file 41586_2025_9440_MOESM19_ESM.xlsx]

## Sheet: Sheet1
7a	Tumor volume (mm^3)
	IgG							aPD-L1/2							aPD-1
	Day 0	Day 4.5	Day 6.5	Day 8.5	Day 10	Day 12		Day 0	Day 4.5	Day 6.5	Day 8.5	Day 10	Day 12		Day 0	Day 4.5	Day 6.5	Day 8.5	Day 10	Day 12
	0	15.376	74.36	60.025	48.6	27.38		0	36.1415	60.025	51.9115	25.272	25.1125		0	16.337	72.828	84.7	37.926	16.337
	0	13.456	48.6	67.626	31.1805	27.38		0	9.0625	50.784	40.678	19.652	9.8415		0	15.3	67.5	55.225	37.926	22.05
	0	24.5	81.648	89.2375	107.911	105.966		0	15.3	66.25	58.752	42.592	22.05		0	29.16	94.08	87.808	44.528	45.496
	0	25.92	90.944	109.651	135.168	97.216		0	20.23	73.008	41.6025	16.896	20.23		0	16.384	67.626	57.6	28.749	15.3
	0	32.8	122.4	118.8	120.933	93.775		0	21.4375	78.652	87.48	39.69	40.344		0	23.12	97.686	118.354	50.784	22.6625
	0	23.976	74.36	107.911	113.132	135.168		0	23.275	77.2475	64.512	37.926	26.011		0	10.14	78.652	70	19.0575	15.75
	0	22.05	80.0565	104.43	113.4	121.086		0	25.92	120.933	147.875	53.016	37.044		0	19.652	89.376	102.689	50.784	25.272
															0	19.652	89.2375	97.556	39.7535	26.568
															0	4.8	39.7535	31.941	16.896	23.976
7b	Mean Affinity (Norm. to IgG SLAMF6+ TSL)
	SLAMF6+ TSL				SLAMF6- TSL				TCF1- TEFF
	IgG	aPD-L1/2	aPD-1		IgG	aPD-L1/2	aPD-1		IgG	aPD-L1/2	aPD-1
	0.931896	0.438065	0.42538		0.745576	0.581943	0.716223		0.590161	0.506381	0.516669
	1.11185	0.635933	0.569324		0.755632	0.608346	0.423607		0.515876	0.69705	0.401099
	0.992001	0.305032	0.512428		0.946156	0.382021	0.461466		0.566809	0.32273	0.444793
	1.16203	0.540627	0.468872		0.87276	0.395719	0.386675		0.638305	0.487295	0.363975
	0.816691	0.80975	0.479096		0.612977	0.507723	0.515934		0.568955	0.477304	0.519691
	0.849336	0.627578	1.04244		0.643141	0.441391	0.743938		0.772997	0.484936	0.654496
	1.65259	0.491381	0.702399		0.975079	0.350046	0.490494		0.622124	0.286071	0.426063
	0.635217	0.821692	0.464251		0.427837	0.778509	0.456548		0.305505	0.624035	0.434255
	0.906199	0.647249	0.827528		0.702776	0.481055	0.812159		0.55174	0.517668	0.916528
	1.06988	0.480483			0.81148	0.421428			0.616458	0.467724
	0.714309	0.54472			0.574817	0.494778			0.577197	0.52182
	1.1495	1.03657			0.770405	0.523692			0.598923	0.458545
	0.751861	0.829351			0.571297	0.514741			0.416581	0.612207
	1.05512	0.212082			0.817026	0.494421			0.551197	0.398273
	1.17765	1.19702			0.867537	0.581994			0.52708	0.775262
	1.02909	0.733065			0.857726	0.454914			0.45969	0.431297
	0.95405	0.317366			0.635925	0.445344			0.30577	0.428875
	1.00828	0.545435			0.914959	0.463265			0.351899	0.437496
	1.2159	0.642594			1.03117	0.654436			0.704264	0.550778
	0.883674	0.779843			0.760882	0.598968			0.504345	0.589269
	0.982783	0.726004			0.859696	0.59641			0.671113	0.608923
	0.93633	0.673093			0.878538	0.495499			0.714906	0.418112
7c	TCF-1+ TSL			TCF-1- TEFF
	IgG	aPD-L1/2		IgG	aPD-L1/2
	75600	562000		27900	1170000
	73200	82800		38500	1090000
	120000	470000		149000	982000
	160000	882000		166000	1710000
	106000	2190000		57900	1070000
	69300	1890000		28600	1900000
	435000	509000		276000	550000
	104000	256000		87900	285000
	168000	1340000		72200	1240000
	92600	512000		39300	407000
	70500	186000		54100	568000
	29900	1010000		23200	657000
7e	MFI TCF-1 (Ratio to Naive)						7f	MFI SLAMF6 (Ratio to Naive)
	TCF-1+ TSL			TCF-1- TEFF				TCF-1+ TSL			TCF-1- TEFF
	IgG	aPD-L1/2		IgG	aPD-L1/2			IgG	aPD-L1/2		IgG	aPD-L1/2
	1.04901	0.909917		0.176064	0.192058			3.09859	2.28494		1.96416	1.59126
	1.05188	0.852604		0.168317	0.186331			2.77405	1.75554		1.33175	1.30747
	1.1131	0.764012		0.161311	0.205339			4.32746	1.39235		1.48741	0.93032
	0.874056	0.708964		0.165287	0.19129			2.08504	1.26693		0.806874	0.921892
	1.17903	0.875201		0.165057	0.180206			4.41792	2.0882		1.62805	1.41794
	1.02049	0.946695		0.188162	0.237457			3.31158	2.38372		1.41553	1.45813
	1.12881	0.924882		0.196066	0.181153			3.57989	2.45264		1.63877	1.39189
	1.09171	0.990347		0.171118	0.164164			3.69686	3.09404		1.38817	1.29229
	1.03233	1.13249		0.157188	0.157283			2.87082	3.0421		1.35087	1.47903
7g	Mean z(log(Affinity Idx)) (Norm. to IgG SLAMF6+ TSL)									7i	Mean z(CD8a) (Norm. to IgG SLAMF6+ TSL)
	SLAMF6+ TSL			SLAMF6- TSL			TCF-1- TEFF				OT-I			Polyclonal
	IgG	aPD-L1/2		IgG	aPD-L1/2		IgG	aPD-L1/2			IgG	aPD-L1/2		IgG	aPD-L1/2
	-0.0576065	0.043652		-0.333923	-0.0924869		-0.609289	-0.291068			-0.166142	-0.505919		0.053899	-0.56324
	0.178609	0.242085		-0.225434	-0.358526		-0.302179	-0.368273			0.177932	-0.256225		-0.121739	-0.612142
	-0.237326	-0.290067		-0.444093	-0.521037		-0.58468	-0.531751			-0.109337	-0.444552		0.0456261	-0.389304
	-0.152192	-1.601		-0.76362	-1.58645		-0.592878	-1.59741			0.157836	-0.910206		-0.129799	-0.680602
	-0.343677	-0.206746		-0.833335	-0.42201		-1.00724	-0.641961			-0.0970976	-0.57538		-0.0759635	0.518611
	-0.279601	-0.300569		-0.45728	-0.661024		-0.859633	-0.983749			0.0334694	-0.198652		0.248737	-0.0093092
	0.326767	-0.0951923		0.175464	-0.532437		-0.219935	-0.792987			0.112034	-0.407603		-0.0851328	-0.588328
	-0.181393	-0.0370399		-0.456794	-0.571002		-0.943761	-0.878982			-0.433315	-0.320952		-0.122423	-0.64919
	-0.567433	-0.048176		-0.762452	-0.349677		-1.42265	-0.519418			-0.104848	-0.532523		0.168341	-0.539051
														0.0398909	-0.532129
														0.0183476	-0.834201
7h	Mean Affinity Idx (Norm. to IgG SLAMF6+ TSL)													-0.0670371	-0.743006
	SLAMF6+ TSL			SLAMF6- TSL			TCF-1- TEFF							0.267505	-0.701695
	IgG	aPD-L1/2		IgG	aPD-L1/2		IgG	aPD-L1/2						-0.154542	-0.719061
	1.28483	0.729754		0.955242	0.676879		0.662222	0.488931						-0.0588308	-0.784448
	0.798664	0.841674		0.797103	0.862726		0.858636	0.621326						0.03023	-0.475119
	0.87129	0.507303		0.640213	0.563365		0.524654	1.02253						-0.131772	-0.692495
	0.78613	0.175839		0.694856	0.42762		0.4304	0.255485						0.0861488	-0.58424
	0.977751	0.900017		0.555892	0.754607		0.487945	0.586006						-0.0761507	-0.518675
	0.861219	0.869519		0.902377	0.643303		0.769268	0.504583						-0.0324422	-0.383983
	1.13949	0.999582		1.47224	0.731665		0.856955	0.538627						0.0766603	-0.87223
	0.870386	1.03956		0.828349	0.688581		0.510795	0.502669						0.019746	-0.357963
	0.619587	0.843028		0.668924	0.703999		0.361199	0.662337
7j	OT-I
	SLAMF6+ TSL						SLAMF6- TSL						TCF-1- TEFF
	IgG			aPD-L1/2			IgG			aPD-L1/2			IgG			aPD-L1/2
	log(Affinity)	CD8a		log(Affinity)	CD8a		log(Affinity)	CD8a		log(Affinity)	CD8a		log(Affinity)	CD8a		log(Affinity)	CD8a
	0.981504	0.924276		1.0091	0.771872		0.890939	0.485052		0.965684	0.348475		0.799274	0.424723		0.893201	0.320814
	1.05448	1.07882		1.08008	0.887842		0.922017	0.542898		0.889401	0.35788		0.892068	0.511861		0.88149	0.349075
	0.929714	0.955414		0.896006	0.801847		0.869744	0.568412		0.827768	0.323837		0.822389	0.539951		0.822186	0.318428
	0.954495	1.06903		0.528514	0.59155		0.761333	0.421035		0.548861	0.329772		0.80948	0.396568		0.531879	0.309299
	0.905026	0.953991		0.940069	0.72446		0.773483	0.57372		0.879511	0.327953		0.727553	0.510476		0.819897	0.324912
	0.92255	1.01691		0.916417	0.90715		0.877487	0.579905		0.818313	0.379273		0.777139	0.512487		0.736042	0.339294
	1.09016	1.05325		0.970784	0.804977		1.04737	0.595545		0.851143	0.368485		0.937363	0.445117		0.77941	0.332665
	0.948069	0.792637		0.990317	0.846562		0.876721	0.484456		0.840563	0.416533		0.750931	0.372609		0.758371	0.341847
	0.84769	0.949805		0.983786	0.745027		0.795502	0.460845		0.898063	0.36681		0.634426	0.331283		0.852944	0.33109
	Polyclonal
	SLAMF6+ TSL						SLAMF6- TSL						TCF-1- TEFF
	IgG			aPD-L1/2			IgG			aPD-L1/2			IgG			aPD-L1/2
	log(Affinity)	CD8a		log(Affinity)	CD8a		log(Affinity)	CD8a		log(Affinity)	CD8a		log(Affinity)	CD8a		log(Affinity)	CD8a
	0.961086	1.02431		0.664702	0.745922		0.893605	0.563947		0.80323	0.305791		0.796458	0.548021		0.74498	0.28874
	1.02334	0.945083		0.801706	0.723862		0.894971	0.498518		0.803809	0.448209		0.73964	0.483366		0.893752	0.335855
	1.04343	1.02058		0.530549	0.824385		1.02903	0.514544		0.641114	0.289333		0.770567	0.482047		0.586984	0.303825
	1.09249	0.938297		0.701922	0.676462		0.991374	0.539828		0.650836	0.327547		0.781307	0.451972		0.736203	0.380357
	0.876261	0.963889		0.424034	1.24653		0.801045	0.507095		0.769978	0.259729		0.697384	0.49119		0.749358	0.243511
	0.929988	1.11824		0.545104	0.995575		0.828611	0.639687		0.705293	0.307279		0.810662	0.533449		0.762595	0.293218
	1.20903	0.967889		0.752756	0.778087		1.00513	0.47782		0.591094	0.309088		0.775551	0.380499		0.545782	0.311642
	0.856764	0.953823		0.882416	0.75513		0.686369	0.496738		0.868878	0.4239		0.532386	0.385114		0.774678	0.394509
	0.994188	1.0635		0.798851	0.796674		0.873923	0.544565		0.709556	0.328927		0.785538	0.462436		0.730038	0.3553
	1.05439	1.01621		0.65497	0.78378		0.907997	0.558639		0.625246	0.41623		0.776297	0.528963		0.647043	0.456955
	0.844989	1.00746		0.713355	0.661039		0.734182	0.536623		0.698917	0.422373		0.774908	0.43986		0.735853	0.372178
	1.0598	0.972761		0.812885	0.698094		0.876206	0.561194		0.675776	0.324821		0.733416	0.53561		0.641813	0.353101
	0.865392	1.10893		0.877063	0.714262		0.766581	0.650041		0.720567	0.272281		0.635614	0.550543		0.79701	0.248923
	1.03663	0.937069		0.458363	0.70719		0.916043	0.468399		0.737949	0.301301		0.754947	0.441391		0.620892	0.290474
	1.08698	0.976043		0.98167	0.680564		0.922259	0.555104		0.786126	0.334148		0.789625	0.419005		0.929904	0.307437
	0.995463	1.01242		0.829841	0.795268		0.910758	0.47113		0.818416	0.386777		0.646908	0.477067		0.681819	0.381892
	0.966612	0.943504		0.843831	0.701027		0.851243	0.486141		0.699209	0.329712		0.566893	0.501423		0.686621	0.34982
	1.03613	1.03759		0.752819	0.748156		0.983187	0.642213		0.699957	0.315056		0.587268	0.519896		0.68938	0.295275
	1.07449	0.965412		0.754436	0.764418		1.02425	0.546181		0.78501	0.453233		0.825827	0.619639		0.731198	0.472276
	0.931668	0.985265		0.886873	0.825595		0.822759	0.559228		0.803393	0.474576		0.729737	0.538178		0.808731	0.522283
	1.00824	1.03482		0.80093	0.603834		0.952867	0.603464		0.807771	0.300027		0.81987	0.714228		0.800238	0.301612
	0.986215	1.00897		0.82299	0.837413		0.966798	0.582165		0.692761	0.361724		0.862019	0.59717		0.649712	0.388745
7k		IgG					aPD-L1/2				7l		IgG					aPD-L1/2
		x (MFI CD3)	y (Mean Affinity Idx)				x (MFI CD3)	y (Mean Affinity Idx)					x (MFI CD3)	y (Mean Affinity Idx)				x (MFI CD3)	y (Mean Affinity Idx)
	M1	335	2.01957			M10	326	2.00282				M1	797	2.18494			M16	804	1.11226
		730	0.865171				714	0.925498					1579	1.18315				1501	0.729862
		1313	0.606384				1296	0.693629					2542	0.835532				2438	0.575784
		2355	0.462417				2432	0.580066					3784	0.600655				3751	0.359657
													6492	0.341718				6828	0.218318
	M2	343	2.4723			M11	330	1.40286
		738	1.11499				705	0.679649				M2	785	1.72616			M17	787	1.16926
		1363	0.74048				1246	0.661798					1538	1.1174				1502	0.82388
		2385	0.629212				2424	0.648039					2497	0.848356				2462	0.751745
													3764	0.592751				3871	0.497365
	M3	331	3.25957			M12	339	1.43211					6528	0.298442				6827	0.21399
		745	0.824049				721	0.605402
		1320	0.563387				1235	0.429052				M3	784	1.69769			M18	812	0.850864
		2338	0.594816				2519	0.402131					1497	1.15255				1514	0.496779
													2473	0.891439				2471	0.335678
	M4	342	1.94136			M13	335	0.494974					3893	0.65514				3902	0.253598
		721	0.503667				712	0.24659					6836	0.373611				6723	0.142092
		1261	0.45703				1169	0.143516
		2317	0.319412				2529	0.247577				M4	815	2.27327			M19	813	0.826525
													1615	1.61636				1528	0.520452
	M5	335	2.26071			M14	351	1.90602					2556	1.11875				2453	0.438673
		754	0.910475				745	0.881925					3851	0.941456				3772	0.32612
		1425	0.541217				1352	0.578665					6757	0.484465				6669	0.188605
		2517	0.422259				2542	0.480821
												M5	840	1.6139			M20	822	1.12165
	M6	336	2.08757			M15	343	1.53959					1615	1.19085				1523	0.651441
		736	0.840853				730	0.677893					2535	0.873886				2429	0.407958
		1358	0.521013				1354	0.48501					3992	0.646204				3778	0.290135
		2380	0.413906				2511	0.415188					6877	0.369418				6785	0.123854
	M7	340	4.51987			M16	348	1.84421				M6	831	2.25802			M21	811	1.10129
		753	1.77874				736	0.781751					1605	1.37317				1585	0.619009
		1445	1.05739				1346	0.528802					2569	0.892702				2487	0.422446
		2566	0.737733				2544	0.444067					3865	0.734516				3712	0.30994
													6848	0.359158				6883	0.171592
	M8	327	2.023			M17	336	1.66765
		730	0.843377				735	0.78194				M7	764	2.15162			M22	792	0.778715
		1368	0.573879				1350	0.548605					1472	1.368				1452	0.436682
		2436	0.472404				2462	0.510399					2496	0.960355				2446	0.297002
													3737	0.561174				3699	0.225694
	M9	332	1.46482			M18	357	2.16173					7038	0.25478				6628	0.108938
		732	0.62526				736	0.95416
		1356	0.436014				1369	0.662104				M8	846	1.45848			M23	781	1.74186
		2439	0.406863				2540	0.498686					1589	0.821579				1504	1.11305
													2512	0.612358				2488	0.677758
													3817	0.425717				3827	0.455637
													6562	0.279705				6561	0.194667
												M9	778	1.68528			M24	769	1.00382
													1540	1.11503				1483	0.601675
													2488	0.814717				2478	0.469383
													3745	0.624375				3823	0.356953
													6502	0.21567				7055	0.230552
												M10	794	2.23861			M25	816	1.11099
													1609	1.41167				1608	0.696891
													2533	1.06302				2506	0.481072
													3821	0.836512				3846	0.403864
													6650	0.463713				6863	0.239576
												M11	806	1.48919			M26	814	1.39426
													1603	0.912053				1637	0.8418
													2530	0.749747				2551	0.630529
													3889	0.596405				3856	0.46157
													6572	0.334577				6569	0.283623
												M12	790	2.54261			M27	810	1.37257
													1655	1.45853				1546	0.786388
													2554	1.12858				2495	0.502829
													3826	0.790255				3820	0.371387
													6506	0.462011				6749	0.19277
												M13	789	1.63142			M28	789	0.911938
													1531	0.83271				1329	0.494454
													2494	0.541841				2520	0.354534
													3681	0.34044				4113	0.176131
													6262	0.261788				6385	0.0889294
												M14	764	1.51819			M29	775	0.946387
													1442	0.907725				1372	0.517184
													2411	0.631563				2467	0.237221
													3588	0.38905				4057	0.171485
													6532	0.100235				5963	0.116113
												M15	771	1.74606			M30	775	0.982467
													1483	1.08076				1357	0.627243
													2470	0.625911				2460	0.465357
													3873	0.34084				3856	0.242462
													6656	0.146517				6175	0.168161
