# Supplementary material for: Inhibitory PD-1 axis maintains high-avidity stem-like CD8+ T cells
Source: Nature. 2025 Nov 26;649(8095):194–204. doi: 10.1038/s41586-025-09440-x (PMC12727512; doi:10.1038/s41586-025-09440-x)
Supplement: Supplementary file 20 — Source Data Extended Data Fig. 8 [file 41586_2025_9440_MOESM20_ESM.xlsx]

## Sheet: Sheet1
8c	OVA-tetramer+ CD8+ T cells / LN						8d	OVA-tetramer+ CD8+ T cells / LN
	SLAMF6- TSL			TCF1- TEFF				SLAMF6+ TSL
	IgG	aPD-L1/2		IgG	aPD-L1/2			IgG	aPD-L1/2
	7060	15600		693	11900			3890	12500
	6010	23500		571	6000			4780	2930
	5120	15000		621	4030			3470	7480
	5020	15900		742	9170			2910	9520
	5300	43900		768	27400			3690	6400
	5120	13100		1910	7740			2770	2130
	4870	18200		602	6330			2250	10300
	3340	17700		405	7830			2270	2430
	6530	9830		1120	4480			1340	2710
	8270	26300		1870	13700			2140	2550
		14700			4120				2400
		31000			10500				5670
8e	SLAMF6+TSL Affinity Idx >mean				8f	Mean z(log(Affinity Idx)) Norm. to IgG SLAMF6+ TSL
	IgG	aPD-L1/2				IgG	aPD-L1/2
	983	1480				-0.35379	-0.9686
	2330	101				0.094255	-1.38649
	1730	1020				0.224908	-0.80454
	1340	553				0.28591	-1.12828
	1140	2290				-0.09163	-0.08973
	859	487				-0.09176	-0.56003
	349	621				-0.29423	-0.89504
	892	137				-0.02795	-1.44583
	819	526				0.362809	-0.74468
	798	176				-0.10347	-0.74016
		72.7					-0.87983
		245					-0.84082
8g	Mean Affinity Norm. to IgG SLAMF6+ TSL				8h	Fraction of SLAMF6+ TSL with Affinity Idx >mean
	IgG	aPD-L1/2				IgG	aPD-L1/2
	0.703557	0.406277				0.253	0.118
	1.06302	0.261691				0.487	0.034
	1.2086	0.518369				0.497	0.137
	1.31827	0.350956				0.462	0.058
	0.801041	0.968724				0.308	0.359
	1.06969	0.881653				0.31	0.229
	0.639009	0.368672				0.155	0.061
	0.93184	0.23161				0.393	0.056
	1.45171	0.480821				0.612	0.194
	0.906032	0.37476				0.373	0.069
		0.328652					0.03
		0.369743					0.043
