# Supplementary material for: Inhibitory PD-1 axis maintains high-avidity stem-like CD8+ T cells
Source: Nature. 2025 Nov 26;649(8095):194–204. doi: 10.1038/s41586-025-09440-x (PMC12727512; doi:10.1038/s41586-025-09440-x)
Supplement: Supplementary file 21 — Source Data Extended Data Fig. 9 [file 41586_2025_9440_MOESM21_ESM.xlsx]

## Sheet: Sheet1
9c	MFI TCF-1 (Ratio to Naive)				9d	MFI TCF-1 (Ratio to Naive)
	IgG	aPD-L1/2				IgG	aPD-L1/2
	1.102	0.895986				3.62003	1.87874
	1.07365	0.879268				3.81745	1.58779
	1.07684	0.925172				3.45083	2.17402
	1.02447	0.90884				3.18986	1.92014
	1.17113	0.906239				3.52246	1.52266
	1.10372	1.06477				3.6843	2.45619
	1.10841	0.987634				3.43664	1.98062
	1.01879	0.904676				3.12932	2.49051
	0.992541	0.90265				3.51009	2.26282
	1.00606	0.985177				3.36099	2.2528
	1.05808	0.905797				3.56091	2.3929
	0.983209	0.837093				2.1783	1.44574
	0.931665	1.06201				2.09964	2.74818
9e	OVA-tetramer+ CD8+ T cells / LN						9f	OVA-tetramer+ CD8+ T cells / LN
	SLAMF6- TSL			TCF1- TEFF				SLAMF6+TSL total count
	IgG	aPD-L1/2		IgG	aPD-L1/2			IgG	aPD-L1/2
	8610	12500		2430	4800			3160	3520
	3750	7360		1060	1750			1700	1420
	5760	7920		1730	1790			2740	998
	7060	27400		693	5090			3890	2450
	6010	5300		571	253			4780	1230
	5120	7810		621	678			3470	1210
	5020	22600		742	4650			2910	2390
	5300	17000		768	4050			3690	1610
	5120	14700		1910	1950			2770	3520
	4870	11200		602	1730			2250	1960
	3340	7290		405	545			2270	1870
	6530	7900		1120	2390			1340	621
	8270	6970		1870	1210			2140	1840
9g	SLAMF6+TSL count / LN (Affinity Idx >mean)
	IgG	aPD-L1/2
	983	1740
	938	502
	1150	68.9
	983	264
	2330	443
	1730	268
	1340	463
	1140	453
	859	1430
	349	330
	892	643
	819	108
	798	195
9h	Mean z(log(Affinity Idx)) (Norm. to IgG SLAMF6+ TSL)					9i	Mean Affinity (Norm. to IgG SLAMF6+ TSL)
	IgG	aPD-L1/2					IgG	aPD-L1/2
	-0.10793	0.159188					0.848762	1.26385
	0.142157	-0.26525					1.19115	0.790942
	0.04388	-0.97151					1.06576	0.407924
	-0.35379	-0.52546					0.703557	0.65773
	0.094255	-0.42437					1.06302	0.813669
	0.224908	-0.32837					1.2086	0.913129
	0.28591	-0.41099					1.31827	0.681701
	-0.09163	-0.22615					0.801041	0.91483
	-0.09176	0.164221					1.06969	1.11456
	-0.29423	-0.3593					0.639009	0.721023
	-0.02795	-0.11789					0.93184	1.03657
	0.362809	-0.72201					1.45171	0.681729
	-0.10347	-0.6765					0.906032	0.46584
