# Supplementary material for: Inhibitory PD-1 axis maintains high-avidity stem-like CD8+ T cells
Source: Nature. 2025 Nov 26;649(8095):194–204. doi: 10.1038/s41586-025-09440-x (PMC12727512; doi:10.1038/s41586-025-09440-x)
Supplement: Supplementary file 22 — Source Data Extended Data Fig. 10 [file 41586_2025_9440_MOESM22_ESM.xlsx]

## Sheet: Sheet1
10b	MFI TCF-1 (Ratio to Naive)						10c	MFI SLAMF6 (Ratio to Naive)
	Non-depleted			CD4-depleted				Non-depleted			CD4-depleted
	IgG	aPD-L1/2		IgG	aPD-L1/2			IgG	aPD-L1/2		IgG	aPD-L1/2
	1.29301	0.700378		1.07227	0.766231			5.05624	1.30886		5.25467	2.07566
	1.19439	0.639781		1.05054	0.760083			4.26945	1.38598		5.68271	2.09482
	1.20178	0.67971		1.143	0.826416			4.92026	1.4169		6.50787	3.74654
	1.14126	0.80166		1.12888	0.775231			5.11193	2.05473		5.91579	2.36949
	1.21765	0.777735		1.13828	0.955622			4.72138	1.68584		5.09865	2.62748
	1.13293	0.940264		0.950547	0.820354			5.04061	3.36382		3.63194	3.07729
	1.14738	1.00603			0.964797			3.08579	2.73676			2.85518
	1.19478	0.839158			1.09518			4.84535	1.61618			3.72961
	1.29011	0.946914			0.966698			4.72389	2.77528			2.73017
					0.597849							1.41389
10d, 10e	OVA-tetramer+ SLAMF6+ CD8+ T cells / LN
	Non-depleted			CD4-depleted
	IgG	aPD-L1/2		IgG	aPD-L1/2
	3920	3430		73200	43600
	6080	1750		33100	10700
	7420	3300		20300	2340
	14400	3340		26900	17200
	8810	6900		44700	12600
	10500	889		10800	4430
	6940	4960			6010
	14400	1860			16600
	14700	15900			11900
					2000
10f	Mean z(log(Affinity Idx)) (Norm. to IgG SLAMF6+ TSL)						10g	Mean Affinity Idx (Norm. to IgG SLAMF6+ TSL)
	Non-depleted			CD4-depleted				Non-depleted			CD4-depleted
	IgG	aPD-L1/2		IgG	aPD-L1/2			IgG	aPD-L1/2		IgG	aPD-L1/2
	0.251585	-0.95857		0.228537	-1.16136			1.16203	0.540627		1.13175	0.474719
	-0.24129	-0.28846		0.116827	-0.68889			0.816691	0.80975		1.08753	0.664116
	-0.25841	-0.74667		-0.14153	-0.71591			0.849336	0.627578		0.917878	0.443331
	0.138841	0.00152		-0.07051	-0.46485			1.15753	1.08391		0.857332	0.586835
	0.203996	-0.62111		-0.17452	-0.50303			1.14937	0.443854		0.814164	0.670406
	-0.36687	0.084057		0.240127	-0.48489			0.680667	1.01653		1.31408	0.58885
	-0.16206	-0.33805			-0.56542			0.80978	0.680544			0.479624
	-0.09422	-0.54386			-0.45261			0.913394	0.63595			0.623137
	0.181023	-1.18752			-0.75987			1.19395	0.262947			0.542219
					-0.58144							0.497943
					-0.58144
10h	Tumor volume (mm^3)
	Non-depleted			CD4-depleted
	IgG	aPD-L1/2		IgG	aPD-L1/2
	109.33	22.6625		89.376	44.376
	62.5	18.513		81.648	16.384
	90.396	30.42		77.2475	9.464
	40.678	20.808		118.8	62.426
	81.648	18.513		77.064	31.1805
	80.19	30.42		70.272	17.408
	36.1415	10.5705			42.592
	37.926	9.464			14.85
	52.9	22.05			21.386
					9.8415
