# Supplementary material for: Inhibitory PD-1 axis maintains high-avidity stem-like CD8+ T cells
Source: Nature. 2025 Nov 26;649(8095):194–204. doi: 10.1038/s41586-025-09440-x (PMC12727512; doi:10.1038/s41586-025-09440-x)
Supplement: Supplementary file 23 — Source Data Extended Data Fig. 11 [file 41586_2025_9440_MOESM23_ESM.xlsx]

## Sheet: Sheet1
11a	Tumor volume (mm^3)
	IgG							aPD-L1/2
	Day 0	Day 4	Day 6	Day 8	Day 10	Day 12		Day 0	Day 4	Day 6	Day 8	Day 10	Day 12
	0	11.664	36.504	97.47	143.748	109.33		0	17.298	28.0645	20.808	22.542	22.6625
	0	11.368	27.38	46.575	56.074	62.5		0	8.75	16.65	36.8	30.42	18.513
	0	13.456	31.941	69.629	109.8	90.396		0	20.808	47.5875	46.575	28.158	30.42
	0	19.602	52.9	74.4385	90.944	40.678		0	31.1805	75.712	73.008	30.42	20.808
	0	31.1805	61.056	109.651	124.2	81.648		0	25.272	68.75	77.2475	37.926	18.513
	0	19.456	52.9	86.2125	102.602	80.19		0	26.011	63.6265	75.843	53.016	30.42
	0	10.14	65	79.768	64.827	85.6745		0	10.935	43.56	30.8025	86.2125	49.6125
	0	12.1945	55.225	74.1285	77.5	80.0565		0	7.488	63.75	108	17.298	51.9115
	0	7.1415	36.8	60.025	83.106	65		0	8.125	53.016	67.626	42.527	40.678
	aPD-L1							aPD-L2
	Day 0	Day 4	Day 6	Day 8	Day 10	Day 12		Day 0	Day 4	Day 6	Day 8	Day 10	Day 12
	0	10.935	18.944	44.376	65	73.008		0	6.877	22.6625	43.56	67.5	57.6
	0	13.95	29.4335	56.074	71.25	67.5		0	12.936	27.38	78.732	82.8655	74.4385
	0	18.944	40.678	81.648	38.663	35.2		0	19.0575	49.6125	84.7	111.6	89.2375
	0	22.05	43.4515	92.512	81.648	50.625		0	23.275	39.2	86.022	92.2625	48.6
	0	22.542	42.336	73.008	37.8225	31.941		0	14.4	48.668	67.626	58.5385	70.304
	0	15.376	55.225	70.304	53.016	37.044		0	10.816	27.436	54.675	71.5275	56.448
	0	8.4375	36	50.336	36.8	58.08		0	12.1945	45.496	67.626	62.426	66.0275
	0	13.8765	60.025	55.016	45.3005	43.218		0	9.464	46.575	72.5	61.056	48.668
	0	12.615	67.5	68.9265	43.56	69.629		0	11.368	46.575	56.448	62.9565	67.5
11b	Tumor volume (mm^3)
	IgG	aPD-L1/2	aPD-L1	aPD-L2
	85.6745	49.6125	58.08	66.0275
	80.0565	51.9115	43.218	48.668
	65	40.678	69.629	67.5
	109.33	22.6625	73.008	57.6
	62.5	18.513	67.5	74.4385
	90.396	30.42	35.2	89.2375
	40.678	20.808	50.625	48.6
	81.648	18.513	31.941	70.304
	80.19	30.42	37.044	56.448
	15.8565		6.05
	43.56		47.432
	98.3125		32
11c	OVA-tetramer+ CD8+ T cells / LN						11d	OVA-tetramer+ CD8+ T cells / LN
	SLAMF6+ TSL							SLAMF6- TSL						TCF1- TEFF
	IgG	aPD-L1/2	aPD-L1	aPD-L2				IgG	aPD-L1/2	aPD-L1	aPD-L2			IgG	aPD-L1/2	aPD-L1	aPD-L2
	11000	2100	8840	12600				13200	12100	33600	24500			2280	25200	21400	6880
	8270	11000	4270	17200				14900	51300	17100	22200			7780	128000	8490	7950
	12900	3740	6650	6560				18200	38900	27200	13700			10600	51100	14100	4620
	3920	3430	10300	1310				3010	24000	8360	1470			2480	40200	6870	4980
	6080	1750	10900	16400				5560	13000	17200	10100			2970	27000	18800	6550
	7420	3300	5890	11800				5680	7220	15200	7730			9900	22800	10100	12300
	6940	4960	10500	15600				24000	21400	21400	22100			11200	10200	10900	13700
	14400	1860	5200	21100				18700	49000	9480	24400			12600	20600	5170	45500
	14700	15900	7390	9450				14900	44300	12400	9850			5090	31500	11000	15000
	9160		6120					7540		20100				16400		15000
	12100		11400					11400		13900				7890		10800
	15900		5450					11500		11300				8630		10600
11e	OVA-tetramer+ CD8+ T cells / spleen
	TCF1+ TSL				TCF1- TEFF
	IgG	aPD-L1			IgG	aPD-L1
	92600	286000			39300	134000
	70500	263000			54100	100000
	29900	460000			23200	208000
	109000	689000			106000	327000
	81800	313000			63900	217000
	87100	262000			36800	180000
11f	Mean Affinity Idx (Norm. to IgG SLAMF6+ TSL)
	IgG	aPD-L1/2	aPD-L1	aPD-L2
	1.07092	0.486498	0.875585	1.13039
	0.73178	0.565108	0.936496	0.891148
	1.12959	0.719142	0.951667	0.767062
	1.15753	1.08391	1.14385	0.496581
	1.14937	0.443854	1.1023	0.972807
	0.680667	1.01653	0.91813	0.69773
	0.80978	0.680544	1.18525	0.605176
	0.913394	0.63595	0.748577	0.91855
	1.19395	0.262947	0.98611	0.807338
	1.10261		0.944014
	1.11523		1.01043
	0.837957		0.719811
